# Supplementary material for: Obesity, Insulin Resistance, Caries, and Periodontitis: Syndemic Framework
Source: Nutrients. 2023 Aug 9;15(16):3512. doi: 10.3390/nu15163512 (PMC10458482; doi:10.3390/nu15163512)
Supplement: Supplementary file 1 [file nutrients-15-03512-s001.zip]

Archive with 1 entries (1 files):
- nutrients-2450165-SI.pdf
